# Supplementary material for: Effect of Food Mass in the Gut on the Metabolic Rate of Carcinus maenas in the Field
Source: Ecol Evol. 2025 Jun 24;15(6):e71614. doi: 10.1002/ece3.71614 (PMC12185934; doi:10.1002/ece3.71614)
Supplement: Supplementary file 1 — Appendix S1 [file ECE3-15-e71614-s001.csv]

CrabID_DONOTEDIT	Avg_Temp	MR	CollectionSite	Number_Crabs	Species	Carapace Color	SoftCarapace	Sex	CarapaceWidth	NumLimbsMissing	NumLimbsRegenerating	Gravid	WetMass	CrabVolume	Vitellogenic	GutWidth	Parasite Count	Gut	Body	Hepato	Gonad	Eggs	TotalDryMass	MassPerCrab
SA-642	24.29	0.0401	Odiorne Pt.	5	C.m	2.6	1	F	9.468	0	0	0	0.961906	0.25	0	2.112	0	0.000908	0.059914	0.002064	6.80E-05	0	0.062954	0.0125908
SA-489	24.01	0.058	Bailey Island	3	C.m	1.666666667	0	F	11.50666667	0	0	0	0.654623333	0.333333333	0	3.18	0	0.003096667	0.1417	0.006053333	0.000526667	0	0.151376667	0.050458889
SA-830	24.02	0.1224	Bailey Island	2	C.m	2	0	F	13.2	0	0	0	1.7385	0.75	0	3.87	0	0.001985	0.178	0.006495	0.00038	0	0.18686	0.09343
SA-971	24.37	0.127	Bailey Island	3	C.m	4	0	F	13.99333333	0	0	0	1.38491	0.666666667	0	3.17	0	0.002413333	0.190303333	0.005166667	0.000226667	0	0.19811	0.066036667
SA-967	24.37	0.1754	Bailey Island	3	C.m	2.333333	0	F	15.26666667	0	0	0	1.569383333	1	0	3.233333333	0	0.004783333	0.22656	0.004123333	-0.00089	0	0.234576667	0.078192222
SA-814	24.65	0.1789	Bailey Island	4	C.m	3	0	F	14.29	1.8	1.5	0	1.324945	0.75	0	3.18	0	0.0028725	0.224285	0.0093725	0.00072	0	0.23725	0.0593125
SA-1024	23.72	0.2333	Bailey Island	2	C.m	5	1	F	19.385	2.5	1	0	2.95247	1.5	0	4.58	0	0.005695	0.233085	0.00271	0.000815	0	0.242305	0.1211525
SA-493	24.01	0.1091	Bailey Island	2	C.m	3.5	1	F	15.655	1	0.5	0	0.1169405	1	0	3.48	0	0.00242	0.24505	0.002875	0.00033	0	0.250675	0.1253375
SA-379	24.17	0.3067	Bailey Island	1	C.m	11	1	F	21.45	0	0	0	2.25286	3	0	4.91	0	0.00345	0.34665	0.00466	0	0	0.35476	0.35476
SA-828	24.02	0.1934	Bailey Island	2	C.m	1	0	F	16.08	0	0	0	1.80956	1	0	4.335	1	0.002985	0.337175	0.01883	0.00277	0	0.36176	0.18088
SA-488	24.01	0.1658	Bailey Island	1	C.m	1	0	F	16.99	0	0	0	1.90846	1	0	3.84	0	0.0071	0.3768	0.0084	0.0063	0	0.3986	0.3986
SA-733	24.95	0.16	Bailey Island	1	C.m	2	0	F	21.7	1	0	0	2.79897	3	0	5.72	0	0.00665	0.40083	0.00092	0.00409	0	0.41249	0.41249
SA-994	24.96	0.1953	Bailey Island	2	C.m	2	0	F	17.785	0	0	0	3.48425	1.5	0	4.235	0	0.00438	0.42101	0.00313	0.000255	0	0.428775	0.2143875
SA-831	24.02	0.2731	Bailey Island	1	C.m	1	0	F	21.54	1	0	0	2.37725	2	0	4.75	0	0.00477	0.43055	0.0035	0.00069	0	0.43951	0.43951
SA-958	24.37	0.1884	Bailey Island	1	C.m	8	0	F	20.06	0	0	0	2.69814	3	0	4.59	0	0.0029	0.43611	0.00232	-0.00127	0	0.44006	0.44006
SA-1003	25.12	0.2551	Bailey Island	2	C.m	4.5	0	F	17.95	0	0	0	2.07029	1.5	0	3.995	0	0.005495	0.425475	0.012305	0.00052	0	0.443795	0.2218975
SA-819	23.72	0.1976	Bailey Island	2	C.m	7.5	0	F	17.845	2	0.5	0	2.05515	1.5	0	4.2	0	0.003285	0.424205	0.01576	0.001595	0	0.444845	0.2224225
SA-376	24.17	0.7162	Bailey Island	1	C.m	8	1	F	24.9	0	0	0	3.90406	4	1	6.04	0	0.00711	0.48375	0.01538	0.00299	0	0.50923	0.50923
SA-1004	25.12	0.2367	Bailey Island	1	C.m	7	0	F	20.84	1	1	0	2.38625	2	1	5.36	1	0.0112	0.57507	0.00881	0.00103	0	0.59611	0.59611
SA-863	24.64	0.2041	Bailey Island	1	C.m	4	0	F	20.16	0	0	0	2.49758	2	0	7.54	0	0.02377	0.56372	0.02818	0.00096	0	0.61663	0.61663
SA-839	24.02	0.1197	Bailey Island	3	C.m	3.666666667	0	F	15.09	1	1	0	2.9986	0.667	0	4.026666667	0	0.0054	0.62628	0.01485	0.00163	0	0.64816	0.216053333
SA-813	24.65	0.4565	Bailey Island	2	C.m	4.5	0	F	21.4	1	1	0	2.83725	2	0	4.8	0	0.01059	0.620675	0.016035	0.0013	0	0.6486	0.3243
SA-482	24.57	0.1708	Bailey Island	2	C.m	1	0	F	16.01	0	0	0	2.24927	1.5	0	3.775	0	0.01295	0.60755	0.02518	0.00486	0	0.65054	0.32527
SA-801	24.65	0.2934	Bailey Island	2	C.m	4.5	0	F	20.85	1	0.5	0	2.634225	2	0	5.05	0	0.006785	0.63964	0.014465	0.00056	0	0.66145	0.330725
SA-1084	21.58	0.4707	Bailey Island	2	C.m	3.5	0	F	21.48	0	0	0	3.016105	2	0	5.44	0	0.007845	0.641865	0.01317	0.00047	0	0.66335	0.331675
SA-827	24.02	0.2515	Bailey Island	1	C.m	1	0	F	19.85	0	0	0	2.66872	1	0	4.47		0.00286	0.60584	0.05451	0.00194	0	0.66515	0.66515
SA-1000	24.96	0.1832	Bailey Island	1	C.m	3	0	F	21.59	0	0	0	2.99412	2		5.61		0.00917	0.70013	0.01074	0.01553	0	0.73557	0.73557
SA-208	24.77	0.5554	Bailey Island	1	C.m	6	1	F	29.89	1	0	0	5.52367	6	0	7.3	0	0.0074	0.68728	0.03396	0.0198	0	0.74844	0.74844
SA-340	23.31	0.5487	Odiorne Pt.	1	C.m	9	0	F	28.15	0	0	0	3.79733	3	0	6.63	0	0.02103	0.80823	0.00405	0.00087	0	0.83418	0.83418
SA-796	23.81	0.4223	Bailey Island	1	C.m	9	0	F	30.55	0	0	0	5.84645	7	0	5.82	0	0.01255	0.81729	0.01597	0.00264	0	0.84845	0.84845
SA-152	23.95	1.1476	Odiorne Pt.	1	C.m	12	0	F	36.51	0	0	1	11.0819	10	0	7.62	0	0.07097	0.37846	0.07246	0.00467	0.37321	0.89977	0.89977
SA-1305	24.08	0.3287	Bailey Island	1	C.m	7	0	F	22.47	2	1	0	3.17243	2	0	4.98	1	0.02234	0.82447	0.06666	0.00245	0	0.91592	0.91592
SA-783	24.43	0.465	Bailey Island	1	C.m	2	0	F	27.87	3	3	0	5.19684	4	0	6.78	0	0.02767	0.8753	0.01721	0.00836	0	0.92854	0.92854
SA-970	24.37	0.3151	Bailey Island	2	C.m	1	0	F	19.08	0	0	0	2.579665	1	0	5.36	0	0.00896	1.1411	0.03003	0.00291	0	1.183	0.5915
SA-337	24.63	0.4028	Odiorne Pt.	1	C.m	1	0	F	23.93	1	1	0	4.13894	1	0	6.81	0	0.0379	1.10531	0.10844	0.00371	0	1.25536	1.25536
SA-765	24.43	0.4754	Bailey Island	1	C.m	1	0	F	25.91	0	0	0	4.17475	4	0	5.86	0	0.02011	1.26894	0.05919	0.00067	0	1.34891	1.34891
SA-900	29.46	1.1995	Odiorne Pt.	1	C.m	7	1	F	36.64	2	2	0	8.70658	9	0	7.54	0	0.01338	1.26359	0.07041	0.03595	0	1.38333	1.38333
SA-1042	21.58	1.3296	Bailey Island	1	C.m	2	0	F	33.21	0	0	0	8.53996	7		7.87		0.01359	1.52784	0.02447	0.00497	0	1.57087	1.57087
SA-647	24.71	0.7269	Odiorne Pt.	1	C.m		0	F	20.94	0	0	0	3.46572	3	1	8.78	1	0.02648	1.43104	0.04015	0.11573	0	1.6134	1.6134
SA-518	30.69	0.6859	Odiorne Pt.	1	C.m		0	F	27.55	0	0	0	5.19723	4	1	6.67	0	0.01092	1.5821	0.07222	0.01276	0	1.678	1.678
SA-550	23.18	1.6192	Bailey Island	1	C.m	11	1	F	45.64	0	0	0	9.62182	12	0	6.97	0	0.0361	1.76631	0.03364	0.00235	0	1.8384	1.8384
SA-754	24.43	0.6357	Bailey Island	1	C.m	4	0	F	27.46	1	1	0	5.37173	4		9.47	0	0.08205	1.65412	0.10174	0.01319	0	1.8511	1.8511
SA-1041	21.58	0.846	Bailey Island	1	C.m	7	0	F	28.26	0	0	0	5.6643	5	1	5.92	0	0.01141	1.78665	0.0419	0.01437	0	1.85433	1.85433
SA-727	24.28	1.0385	Bailey Island	1	C.m	2	0	F	31.88	0	0	0	7.99353	7		8.31	0	0.061138	1.75034	0.04844	0.0178	0	1.877718	1.877718
SA-557	23.81	0.5287	Bailey Island	1	C.m	7	0	F	29.15	1	1	0	6.25561	5		6.43		0.01819	1.82373	0.01909	0.05769	0	1.9187	1.9187
SA-1286	23.9	0.3018	Bailey Island	1	C.m		0	F	22.56	0	0	1	4.90136	4	0	8.81	0	0.03828	1.68477	0.08721	0.01956	0.11702	1.94684	1.94684
SA-1289	23.9	0.9594	Bailey Island	1	C.m	6	1	F	36.92	0	0	0	10.08121	4	0	8.82		0.01501	1.89713	0.02992	0.02006	0	1.96212	1.96212
SA-1531	24.43	0.7531	Bailey Island	1	C.m	10	0	F	33.01	3	10	0	7.40726	7	0	7.2		0.05714	1.96909	0.06518	0.00116	0	2.09257	2.09257
SA-527	30.69	0.4085	Odiorne Pt.	1	C.m	4	0	F	36.86	0	0	0	9.92749	10	0	6.22	0	0.01809	2.04008	0.03978	0.01693	0	2.11488	2.11488
SA-276	28.87	0.7693	Odiorne Pt.	1	C.m	8	0	F	33.39	0	0	0	7.57777	7.5	0	7.21	1	0.01979	2.1854	0.0156	0.01804	0	2.23883	2.23883
SA-396	23.47	0.9021	Bailey Island	1	C.m	9	0	F	29.94	1	0	1	7.89015	7		6.81	0	0.02194	1.92633	0.08165	0.00775	0.22509	2.26276	2.26276
SA-974	24.97	0.8358	Bailey Island	1	C.m	6	0	F	31.4	0	0	0	5.56934	7	0	7.3		0.02007	2.27284	0.06914	0.00349	0	2.36554	2.36554
SA-328	24.5	1.3719	Odiorne Pt.	1	C.m	8	0	F	36.09	0	0	0	10.55962	8	0	8.1	1	0.05969	3.15546	0.14816	-0.70615	0	2.65716	2.65716
SA-1046	21.58	1.0187	Bailey Island	1	C.m	5	0	F	31.97	1	1	0	7.7773	7	1	6.77	0	0.02079	2.5178	0.11356	0.00945	0	2.6616	2.6616
SA-1311	23.8	1.1909	Bailey Island	1	C.m	7	0	F	42.67	0	0	0	15.28811	16	0	8.53	0	0.02809	2.58863	0.05549	0.00326	0	2.67547	2.67547
SA-1045	21.58	1.1224	Bailey Island	1	C.m	8	0	F	35.9	1	1	1	10.16505	10	0	8.6	0	0.02431	2.53557	0.06084	0.00364	0.169	2.79336	2.79336
SA-139	28.87	1.6072	Odiorne Pt.	1	C.m	2	0	F	41.15	0	0	0	13.78119	7	0	9.59	2	0.03268	2.6343	0.04879	0.08528	0	2.80105	2.80105
SA-919	28.15	1.8285	Odiorne Pt.	1	C.m	6	0	F	38.27	0	0	0	14.4321	14	0	4.19	0	0.09952	2.76353	0.04317	0.06727	0	2.97349	2.97349
SA-584	23.12	0.9788	Bailey Island	1	C.m	9	0	F	33.77	1	1	1	9.3404	9	1	7.39	0	0.03282	2.54287	0.11443	0.01913	0.38391	3.09316	3.09316
SA-563	23.18	1.0205	Bailey Island	1	C.m	9	0	F	33.28	0	0	1	11.23628	4	1	9.56	0	0.05823	2.59893	0.07633	0.00154	0.35915	3.09418	3.09418
SA-585	23.12	1.0454	Bailey Island	1	C.m	10	0	F	35.91	0	0	1	10.14633	8	0	7.33		0.06442	2.8667	0.10841	0.00635	0.18714	3.23302	3.23302
SA-1082	21.58	1.3431	Bailey Island	1	C.m	9	0	F	34.96	0	0	0	10.59484	9	1	7.99	0	0.0334	3.17869	0.06581	0.00324	0	3.28114	3.28114
SA-1377	24.07	0.9221		1	C.m	9	0	F	34.6	1	0	1	9.39799	9	0	8.1	0	0.01653	2.86081	0.05056	0.00353	0.38238	3.31381	3.31381
SA-542	24.28	0.9896	Bailey Island	1	C.m	9	0	F	34.8	2	2	1	10.68263	11	0	7.43	0	0.04963	2.77948	0.11803	0.00222	0.36977	3.31913	3.31913
SA-1571	24.03	0.9434	Bailey Island	1	C.m	10	0	F	40.96	5	5	1	12.965	5		8.54	0	0.01973	3.19964	0.09428	0.05224	0.04955	3.41544	3.41544
SA-599	23.8	1.2383		1	C.m	8	0	F	35.47	1	1	1		5.5	0	7.73	0	0.00944	2.89045	0.11653	0.08032	0.56505	3.66179	3.66179
SA-750	24.43	0.9875	Bailey Island	1	C.m	9	0	F	36.97	0	0	0	10.94743	10	0	8.51	0	0.2125	3.34689	0.10322	0.00825	0	3.67086	3.67086
SA-587	23.12	1.0346	Bailey Island	1	C.m	7	0	F	30.88	0	0	1	10.68972	10	0	5	0	0.09328	3.16816	0.14794	0.00862	0.2843	3.7023	3.7023
SA-639	24.22	0.8692	Odiorne Pt.	1	C.m	7	0	F	38.58	1	0	1	13.3959	10	1	9.08	29	0.03169	3.30428	0.06904	0.04552	0.28688	3.73741	3.73741
SA-146	24.93	1.0573	Odiorne Pt.	1	C.m	9	0	F	35.48	0	0	0	11.06945	14.5		8.34	4	0.03093	3.5846	0.15587	0.00541	0	3.77681	3.77681
SA-142	23.81	1.3997	Bailey Island	1	C.m	2	0	F	42.27	3	0	0	13.52463	22	0	10.1	0	0.04032	3.63624	0.08212	0.01937	0	3.77805	3.77805
SA-1295	23.9	0.9508	Bailey Island	1	C.m	12	0	F	36.38	0	0	0	10.31342	10	0	7.22	0	0.12788	3.40805	0.28214	0.00647	0	3.82454	3.82454
SA-568	23.18	1.142	Bailey Island	1	C.m	10	0	F	36.6	0	0	1	12.26589	12	0	8.75	0	0.15573	3.36948	0.13717	0.00559	0.20191	3.86988	3.86988
SA-586	23.12	1.0663	Bailey Island	1	C.m	10	0	F	35.44	0	0	1	11.80365	5	0	10.13	0	0.07957	3.52098	0.05427	0.00729	0.23703	3.89914	3.89914
SA-1015	21.58	1.5457	Bailey Island	1	C.m	6	0	F	35.2	0	0	0	10.17478	9	0	7.5	0	0.02288	3.67662	0.21967	0.00653	0	3.9257	3.9257
SA-544	24.28	1.3522	Bailey Island	1	C.m	7	0	F	37.43	0	0	0	10.71355	10	1	8.71	0	0.04505	3.60859	0.22463	0.05108	0	3.92935	3.92935
SA-6	24.1	0.323		1	C.m	12	0	F	35.45	0	0	0	11.20817	8	1	7.82		0.03153	3.80053	0.13595	0.06287	0	4.03088	4.03088
SA-579	24.77	0.7549	Bailey Island	1	C.m	9	0	F	39.43	0	0	0	14.21707	14	0	8.93	1	0.01608	3.97842	0.06125	0.01074	0	4.06649	4.06649
SA-566	23.18	1.1404	Bailey Island	1	C.m	9	0	F	37.5	0	0	1	13.13041	12	1	8.84		0.09222	3.61229	0.11874	0.00327	0.28518	4.1117	4.1117
SA-559	23.12	1.1514	Bailey Island	1	C.m	9	0	F	37.33	0	0	0	11.59214	10	0	10.31	0	0.1621	3.66714	0.29587	0.03274	0	4.15785	4.15785
SA-1043	21.58	1.5188	Bailey Island	1	C.m	8	0	F	44.04	6	5	1	15.92592	4	0	9.26	0	0.05955	3.9458	0.03373	0.00098	0.15077	4.19083	4.19083
SA-917	29.46	1.3776	Odiorne Pt.	1	C.m	9	0	F	39.33	0	0	0	12.68863	7	0	9.13	0	0.02399	4.00117	0.10236	0.06757	0	4.19509	4.19509
SA-551	23.18	1.1719	Bailey Island	1	C.m	9	0	F	35.69	1	1	1	11.5561	5	0	11.46	0	1.11236	2.83054	0.04838	0.01012	0.21705	4.21845	4.21845
SA-574	23.12	1.1052	Bailey Island	1	C.m	8	0	F	42.4	3	3	1	13.76462	15	0	10.2	0	0.11565	3.99701	0.1256	0.00681	0.0124	4.25747	4.25747
SA-529	23.95	1.3649	Bailey Island	1	C.m	9	0	F	40.41	2	2	0	14.29163	13		9.48		0.02708	4.09142	0.14291	0.0024	0	4.26381	4.26381
SA-121	26.6	1.6677	Odiorne Pt.	1	C.m	7	0	F	40.86	1	1	0	14.26438	6	0	9.31	0	0.05159	3.99218	0.15917	0.08477	0	4.28771	4.28771
SA-546	24.28	2.1296	Bailey Island	1	C.m	7	0	F	45.36	0	0	0	18.39977	9	0	9.04	0	0.02945	4.21697	0.02658	0.03154	0	4.30454	4.30454
SA-102	22.94	1.0406	Odiorne Pt.	1	C.m	11	0	F	37.57	1	0	0	12.26798	10	1	8.46	0	0.03888	4.04576	0.23339	0.03524	0	4.35327	4.35327
SA-591	23.8	1.3042		1	C.m	7	0	F	36.91	0	0	1	13.773	10	0	9.23	0	0.02529	3.59504	0.09806	0.00187	0.63855	4.35881	4.35881
SA-137	27.18	0.8909	Odiorne Pt.	1	C.m	12	0	F	39.9	0	0	0	13.10626	12	0	7.58	0	0.02897	4.37116	0.01795	0.05381	0	4.47189	4.47189
SA-147	24.93	1.4268	Odiorne Pt.	1	C.m	12	0	F	38.62	0	0	0	11.3943	10	0	8.25	0	0.10901	4.2312	0.13151	0.01971	0	4.49143	4.49143
SA-1079	21.58	1.5081	Bailey Island	1	C.m	7	0	F	40.4	0	0	0	13.54934	13	0	6.4	0	0.02147	4.37998	0.1011	0.00654	0	4.50909	4.50909
SA-543	24.28	1.0288	Bailey Island	1	C.m	8	0	F	39.4	0	0	1	13.65104	13.5	0	8.1	0	0.03212	4.37854	0.10095	0.00257	0.11101	4.62519	4.62519
SA-565	23.18	1.2931	Bailey Island	1	C.m	8	0	F	39.4	0	0	1	14.93545	14	0	9.24	1	0.06987	4.23623	0.11075	0.00795	0.21552	4.64032	4.64032
SA-583	23.18	1.6284	Bailey Island	1	C.m	6	0	F	43.5	0	0	0	17.45795	18	1	10.33	0	0.12647	4.47842	0.05426	0.00901	0	4.66816	4.66816
SA-588	24.02	1.3901		1	C.m	8	0	F	38.79	0	0	1	14.82519	14	0	8.26	0	0.0362	4.09381	0.19156	0.02815	0.42961	4.77933	4.77933
SA-103	22.94	0.7797	Odiorne Pt.	1	C.m	8	0	F	39.3	0	0	0	10.56858	11	0	9.1	0	0.02066	4.5913	0.21477	0.00483	0	4.83156	4.83156
SA-237	28	1.964	Odiorne Pt.	1	C.m	9	0	F	44.05	0	0	0	17.63281	16	0	7.98	0	0.03392	4.80439	0.07926	0.00061	0	4.91818	4.91818
SA-555	23.18	1.379	Bailey Island	1	C.m	9	0	F	39.8	1	1	1	15.79661	15	0	13.7	0	0.19819	4.22538	0.14085	0.00211	0.36749	4.93402	4.93402
SA-1369	24.07	1.3497		1	C.m	9	0	F	41.51	1	1	1	15.559	16	0	8.86	0	0.02235	4.4489	0.11257	0.00907	0.387	4.97989	4.97989
SA-556	23.81	1.3471	Bailey Island	1	C.m	8	0	F	45.91	4	4	1	21.01761	8	0	11.18	0	0.04889	4.73118	0.05596	0.00441	0.17932	5.01976	5.01976
SA-567	23.18	1.3719	Bailey Island	1	C.m	1	0	F	39.63	1	1	1	15.35782	14	0	12.3	0	0.18904	4.39363	0.11931	0.00428	0.31568	5.02194	5.02194
SA-151	23.95	0.9922	Odiorne Pt.	1	C.m	12	0	F	40.59	1	1	0	12.66537	14	0	8.8	0	0.05282	4.63704	0.42094	0.02348	0	5.13428	5.13428
SA-552	23.95	1.5083	Bailey Island	1	C.m	10	0	F	41.85	2	2	1	18.30453	18	0	12.01	0	0.14219	4.72391	0.0603	0.00841	0.24922	5.18403	5.18403
SA-926	28.15	1.6693	Odiorne Pt.	1	C.m	7	0	F	41.19	0	0	0	15.82655	12	0	8.9	0	0.0444	4.86404	0.19875	0.09865	0	5.20584	5.20584
SA-530	23.95	1.3205	Bailey Island	1	C.m	10	0	F	41.92	0	0	1	15.8718	14	0	7.05	1	0.11361	4.91162	0.13059	0.00707	0.18194	5.34483	5.34483
SA-136	27.18	1.2385	Odiorne Pt.	1	C.m	9	0	F	44.29	2	2	0	16.77464	16		10.2		0.04608	4.92782	0.10075	0.37893	0	5.45358	5.45358
SA-918	28.15	2.3094	Odiorne Pt.	1	C.m	5	0	F	48.2	2	0	0	20.054	14		13.4		0.06114	5.54165	0.03266	0.01566	0	5.65111	5.65111
SA-430	28.45	1.8736	Odiorne Pt.	1	C.m	7	0	F	41.55	0	0	0	18.59666	16		9.87	1	0.04217	5.22389	0.3898	0.01139	0	5.66725	5.66725
SA-564	23.18	1.2715	Bailey Island	1	C.m	6	0	F	42	1	1	1	16.03785	18	0	11		0.15536	4.85597	0.11327	0.00363	0.59696	5.72519	5.72519
SA-548	23.95	1.6332	Bailey Island	1	C.m	12	0	F	42.94	0	0	0	15.72855	16	0	6.85	0	0.08362	5.53558	0.09766	0.02646	0	5.74332	5.74332
SA-569	24.1	1.7468		1	C.m	9	0	F	40.87	1	1	1	19.12365	14	0	7.82	0	0.04105	4.74504	0.1325	0.00963	0.82637	5.75459	5.75459
SA-562	23.18	1.3422	Bailey Island	1	C.m	7	0	F	42.67	0	0	1	17.73955	14	0	13.36	0	0.18679	5.40823	0.13401	0.00222	0.276	6.00725	6.00725
SA-120	23.91	1.293	Odiorne Pt.	1	C.m	9	0	F	42.23	0	0	0	14.89601	16	0	9.77	0	0.10149	5.78293	0.34838	0.01491	0	6.24771	6.24771
SA-140	28.87	1.6363	Odiorne Pt.	1	C.m	9	0	F	45.71	0	0	0	20.08338	20	0	10.73	0	0.07983	6.57109	0.15929	0.00058	0	6.81079	6.81079
SA-554	23.18	2.116	Bailey Island	1	C.m	9	0	F	45.96	0	0	0	19.34729	20	0	12.36	0	0.26971	6.61758	0.07681	0.01715	0	6.98125	6.98125
SA-561	23.18	1.7528	Bailey Island	1	C.m	9	0	F	45.56	2	1	0	19.30709	18	0	10.2	0	0.08516	6.51164	0.3886	0.00873	0	6.99413	6.99413
SA-570	24.22	1.0044	Odiorne Pt.	1	C.m	9	0	F	43.3	0	0	0	17.20824	22		11.2	0	0.03911	7.12404	0.25082	0.00587	0	7.41984	7.41984
SA-242	25.52	1.8997	Odiorne Pt.	1	C.m	11	0	F	41.59	2	1	0	19.57913	19	1	5.84	1	0.05164	7.2106	0.16517	0.37901	0	7.80642	7.80642
SA-1537	24.43	1.479	Bailey Island	1	C.m	9	0	F	42.76	0	0	1	20.67866	16	1	9.68	0	0.03099	6.40664	0.15992	0.04415	1.5399	8.1816	8.1816
SA-797	23.12	0.3213	Bailey Island	1	C.m	8	0	M	21.52	0	0	0	2.74102	3	0	6.11	0	0.02629	0.67551	0.01696	-0.70382	0	0.01494	0.01494
SA-107	22.94	0.0335	Odiorne Pt.	3	C.m	1	0	M	10.753	2.666666667	2	0	1.41029	0.3333	0	2.166	1	0.002273333	0.08034	0.002343333	0.00061	0	0.085566667	0.028522222
SA-108	22.94	0.0481	Odiorne Pt.	4	C.m	2	1	M	10.715	1	0.75	0	2.90139	2		2.535	0	0.00115	0.0900925	9.25E-05	0.0015675	0	0.0929025	0.023225625
SA-706	21.93	0.1131	Odiorne Pt.	5	C.m	4	1	M	12.014	0	0	0	2.40184	0.6	0	2.262	0	0.002036	0.099622	5.80E-05	0.001774	0	0.10349	0.020698
SA-106	22.94	0.0672	Odiorne Pt.	5	C.m	1	1	M	10.41	0.4	0.4	0	2.35042	0.4		2.588	0	0.000928	0.102862	0.004504	-8.00E-05	0	0.108214	0.0216428
SA-753	24.93	0.095	Odiorne Pt.	3	C.m	1	0	M	11.1	3	0	0	1.95554	0.67	0	2.25	0	0.002073333	0.126316667	0.002686667	0.00079	0	0.131866667	0.043955556
SA-483	24.57	0.0634	Bailey Island	4	C.m	2.75	0	M	11.685	1	0.25	0	1.13346	0.5		2.895	0	0.0018125	0.1299375	0.0082225	4.75E-05	0	0.14002	0.035005
SA-1031	25.12	0.1125	Bailey Island	4	C.m	3.5		M	12.435	0	0	0	1.232625	0.5		2.985	1	0.0015275	0.14257	0.0073275	0.0008	0	0.152225	0.03805625
SA-804	24.65	0.073	Bailey Island	5	C.m		0	M	12.566	1.2	1.2	0	3.23777	0.5		3.262	0	0.001518	0.144316	0.00852	0.000338	0	0.154692	0.0309384
SA-978	24.97	0.0663	Bailey Island	3	C.m		0	M	12.627	0	0	0	2.1105	2		2.73	0	0.00255	0.15152	0.002786667	0	0	0.156856667	0.052285556
SA-1263	23.9	0.2424	Bailey Island	1	C.m	1	0	M	17.92	0	0	0	1.08075	1		7.31	0	0.00879	0.14507	0.00247	0.00145	0	0.15778	0.15778
SA-960	24.37	0.0662	Bailey Island	4	C.m	1	0	M	12.835	1	1	0	2.87402	0.5	0	2.1675	0	0.00231	0.1603125	0.004735	0.0003975	0	0.167755	0.04193875
SA-961	24.37	0.1431	Bailey Island	4	C.m	2.5	0	M	13.1425	0	0	0	1.571446667	1		3.2575	0	0.0016975	0.17366	0.0038	0.0004725	0	0.17963	0.0449075
SA-991	24.96	0.1174	Bailey Island	4	C.m	1	0	M	13.5275	0	0	0	3.14405	0.5	0	2.3925	0	0.0023525	0.1811825	0.0048225	0.0002025	0	0.18856	0.04714
SA-476	24.57	0.0936	Bailey Island	3	C.m	1	0	M	13.527	1	0	0	2.52276	0.333333	0	2.77	0	0.00449	0.180076667	0.004466667	0.000633333	0	0.189666667	0.063222222
SA-1049	24.23	0.1482	Bailey Island	3	C.m	1	0	M	16.13	3;3	2	0	3.00956	1.333	0	3.263	0	0.004503333	0.192866667	0.003406667	0.00094	0	0.201716667	0.067238889
SA-128	24.47	0.2034	Odiorne Pt.	5	C.m	1	0	M	13.616	0	0	0	3.95425	0.6	0	2.722	0	0.002434	0.192336	0.00981	0.000752	0	0.205332	0.0410664
SA-975	24.97	0.1213	Bailey Island	3	C.m	1	1	M	14.38	0	0	0	2.73195	1	0	2.42	0	0.003156667	0.201833333	0.007356667	0.000483333	0	0.21283	0.070943333
SA-1481	24.13	0.1052	Bailey Island	1	C.m	7	1	M	15.86	1	0	0	1.47867	1		4	0	0.00266	0.21046	0.00461	0.00049	0	0.21822	0.21822
SA-707	21.93	0.2244	Odiorne Pt.	2	C.m	1	1	M	15.92	0	0	0	2.36242	1.5	0	3.24	0	0.005595	0.206465	0.00746	0.00109	0	0.22061	0.110305
SA-361	24.17	0.7643	Bailey Island	1	C.m	10	0	M	24.53	0	0	0	3.68326	3		6.71	0	0.01667	0.92502	0.00571	-0.70294	0	0.24446	0.24446
SA-987	24.96	0.1264	Bailey Island	2	C.m	1	1	M	16.755	0	0	0	1.695175	1		4.2	0	0.002125	0.24046	0.004845	0.00041	0	0.24784	0.12392
SA-826	24.02	0.1339	Bailey Island	3	C.m	1	0	M	15.31	2	0	0	2.27129	1	0	3.14	0	0.00255	0.24421	0.00261	0.00059	0	0.24996	0.08332
SA-1075	24.23	0.2124	Bailey Island	3	C.m	1	0	M	16.77	2.333	2	0	3.65385	1	0	2.73	0	0.003293333	0.245777333	0.002446667	0.00123	0	0.252747333	0.084249111
SA-887	23.52	0.2255	Odiorne Pt.	2	C.m	1.5	1	M	17.645	0	0	0	2.016975	1.25		4.53	0	0.004555	0.242225	0.009125	0.002875	0	0.25878	0.12939
SA-477	24.57	0.0021	Bailey Island	3	C.m	1	0	M	11.467	0	0	0	2.91709	0.666667	0	3.2567	0	0.004726667	0.246056667	0.01414	0.000103333	0	0.265026667	0.088342222
SA-1482	24.13	0.1065	Bailey Island	1	C.m	8	0	M	18.08	4	0	0	1.53304	1		4.65	0	0.00309	0.25619	0.00576	0.00013	0	0.26517	0.26517
SA-1037	23.72	0.184	Bailey Island	4	C.m	1	0	M	14.795	3	1.5	0	3.8308	0.75	0	2.6925	1	0.0037375	0.2591825	0.0093835	0.0004	0	0.2727035	0.068175875
SA-481	24.57	0.2491	Bailey Island	1	C.m	10	1	M	20.03	0	0	0	2.1903	2		5.24	0	0.00506	0.28844	0.00349	0.00037	0	0.29736	0.29736
SA-892	23.52	0.2049	Odiorne Pt.	2	C.m	1	1	M	16.015	0	0	0	2.6971	1	0	3.485	0	0.0081	0.27721	0.03056	0.0015	0	0.31737	0.158685
SA-829	24.02	0.203	Bailey Island	3	C.m	4.333333333	0	M	16.07	0	0	0	4.67127	3	0	3.8	0	0.003246667	0.313366667	0.006026667	0.000646667	0	0.323286667	0.107762222
SA-957	24.37	0.1431	Bailey Island	2	C.m	1	0	M	16.575	1	0	0	3.0087	1	0	2.6	0	0.00418	0.320015	0.006325	0.000485	0	0.331005	0.1655025
SA-110	22.94	0.13	Odiorne Pt.	2	C.m	1	0	M	15.695	0	0	0	2.64678	2	0	1.825	0	0.004055	0.323175	0.0101	0.000435	0	0.337765	0.1688825
SA-859	24.64	0.0747	Bailey Island	2	C.m	2	0	M	17.3	0	0	0	2.62628	1	0	3.1	0	0.00967	0.32458	0.007325	0.001315	0	0.34289	0.171445
SA-817	23.72	0.1874	Bailey Island	3	C.m	1	0	M	16.1	1	1	0	3.56748	1	0	2.98	1	0.004726667	0.32819	0.015283333	0.001163333	0	0.349363333	0.116454444
SA-649	24.29	0.2533	Odiorne Pt.	2	C.m	2.5	0	M	17.4	0	0	0	3.01219	1.5	0	2.4	1	0.00603	0.33949	0.00703	0.000855	0	0.353405	0.1767025
SA-1010	24.7	0.0907	Bailey Island	1	C.m	4	0	M	19.3	1	1	0	1.79116	2		4.5	0	0.00354	0.34947	0.00364	0.00105	0	0.3577	0.3577
SA-479	24.57	0.0858	Bailey Island	1	C.m	3	0	M	18.02	2	1	0	1.92678	1		4.62	0	0.00312	0.35517	0.00775	0.00153	0	0.36757	0.36757
SA-972	24.37	0.2082	Bailey Island	2	C.m	1	0	M	17.98	0	0	0	3.85382	3	0	4.73	0	0.0062	0.358445	0.00642	0.00114	0	0.372205	0.1861025
SA-1027	25.12	0.2796	Bailey Island	1	C.m	1	1	M	20.54	0	0	0	2.79717	3	0	3.86	0	0.0039	0.36754	0.00649	0.00206	0	0.37999	0.37999
SA-883	23.52	0.2265	Odiorne Pt.	2	C.m	1.8	1	M	17.2	0	0	0	3.01481	1	0	2.985	0	0.01083	0.3633	0.00927	0.000165	0	0.383565	0.1917825
SA-820	23.72	0.159	Bailey Island	3	C.m	1	0	M	17.48333333	1	0.33	0	1.999296667	1.33		4.483333333	0	0.00328	0.37544	0.01277	0	0	0.39149	0.130496667
SA-968	24.37	0.1833	Bailey Island	1	C.m	3	0	M	19.93	0	0	0	2.5431	2		5		0.0035	0.3796	0.00897	0.00034	0	0.39241	0.39241
SA-794	23.12	0.2089	Bailey Island	1	C.m	4	0	M	18.39	0	0	0	1.96322	1		5.24	0	0.01277	0.3721	0.00899	0.00034	0	0.3942	0.3942
SA-963	24.37	0.2235	Bailey Island	2	C.m	1	0	M	17.79	1	1	0	3.64949	1	0	4.325	0	0.004115	0.403405	0.00279	0.000355	0	0.410665	0.2053325
SA-825	24.02	0.2441	Bailey Island	2	C.m	3.5	0	M	17.63	0	0	0	3.30807	1.5	0	2.38	0	0.003785	0.40008	0.0086	0.00103	0	0.413495	0.2067475
SA-807	24.65	0.2574	Bailey Island	2	C.m	4	1	M	21.52	2	0	0	4.0164	4		5.385	0	0.010825	0.40217	0.00184	0.00059	0	0.415425	0.2077125
SA-973	24.37	0.1883	Bailey Island	2	C.m	5	0	M	18.34	0	0	0	3.57041	3	0	3.59	0	0.010945	0.40793	0.0078	0.000235	0	0.42691	0.213455
SA-812	24.65	0.3033	Bailey Island	1	C.m	10	1	M	17.2	3	1	0	2.64547	3	0	2.91	0	0.00427	0.41922	0.00723	0.0015	0	0.43222	0.43222
SA-1381	23.77	0.2478	Bailey Island	1	C.m	6	1	M	21.8	2	1	0	2.44853	2		6.75		0.0077	0.4294	0.00316	0.00049	0	0.44075	0.44075
SA-805	24.65	0.242	Bailey Island	3	C.m	2.333333333	0	M	17.73333333	1.33	1	0	1.96536	1.333333333		4.123333333	0	0.005373333	0.416663333	0.018596667	0.002323333	0	0.442956667	0.147652222
SA-793	23.12	0.2837	Bailey Island	1	C.m	2	0	M	20.92	1	0	0	2.58821	2		5.14	0	0.02067	0.43588	0.00724	0.00079	0	0.46458	0.46458
SA-821	23.72	0.3092	Bailey Island	1	C.m	3	1	M	21.7	0	0	0	3.04421	3		5.02	0	0.0036	0.45774	0	0.00361	0	0.46495	0.46495
SA-124	24.47	0.3544	Odiorne Pt.	1	C.m	1	0	M	18.49	2	2	0	2.12083	1	0	6.01	0	0.01758	0.44215	0.01707	0.00227	0	0.47907	0.47907
SA-824	24.02	0.2826	Bailey Island	2	C.m		0	M	18.82	0	0	0	3.75277	2	0	4.82	0	0.0053	0.469435	0.004535	0.001315	0	0.480585	0.2402925
SA-389	23.47	0.3391	Bailey Island	1	C.m	1	0	M	19.6	2	2	0	2.28334	1	0	5.7	0	0.0126	0.45748	0.01019	0.00248	0	0.48275	0.48275
SA-985	24.97	0.2317	Bailey Island	2	C.m	3	0	M	21.83	3	0	0	2.430695	2		5.26	0	0.006695	0.46952	0.007015	0.000445	0	0.483675	0.2418375
SA-1303	24.08	0.1952	Bailey Island	1	C.m	1	0	M	18.46	0	0	0	2.1105	1	0	3.75	0	0.01111	0.4486	0.02608	0.00109	0	0.48688	0.48688
SA-713	21.93	0.2595	Odiorne Pt.	1	C.m	4	0	M	17.65	1	1	0	2.88225	3		3.64	0	0.01211	0.48846	0.02382	0.00257	0	0.50274	0.50274
SA-990	24.96	0.2486	Bailey Island	2	C.m	4.5	0	M	20.895	2	1	0	4.59119	1.5	0	4.01	0	0.004765	0.50714	0.006685	0.00097	0	0.51956	0.25978
SA-999	24.96	0.2025	Bailey Island	1	C.m	1	0	M	21.53	0	0	0	3.09287	2.5		5.34	0	0.00535	0.50338	0.0112	0.0006	0	0.52053	0.52053
SA-965	24.37	0.2119	Bailey Island	1	C.m	6	0	M	20.89	0	0	0	2.95778	2	0	4.77	0	0.01362	0.51136	0.00442	0.00233	0	0.53173	0.53173
SA-979	24.97	0.1713	Bailey Island	1	C.m	2	0	M	21.21	0	0	0	2.54289	3	0	4.02	0	0.00644	0.51807	0.00961	0.00035	0	0.53447	0.53447
SA-1234	24.7	0.1092	Bailey Island	1	C.m	4	0	M	19.36	1	1	0	2.29587	1.5		4.18	0	0.0031	0.52341	0.00913	0.0012	0	0.53684	0.53684
SA-856	24.64	0.2944	Bailey Island	1	C.m	1	0	M	18.91	0	0	0	2.24066	2		4.97	0	0.01212	0.50067	0.02169	0.00297	0	0.53745	0.53745
SA-1080	25.12	0.2673	Bailey Island	1	C.m	1	0	M	21.09	1	1	0	2.58077	1	0	3.81	0	0.0039	0.52513	0.01226	0.00077	0	0.54206	0.54206
SA-940	26.73	0.1844	Odiorne Pt.	1	C.m	1	0	M	19.4	1	1	0	2.40604	2		5.13	0	0.01121	0.53851	0.01776	0.00144	0	0.56892	0.56892
SA-997	24.96	0.1901	Bailey Island	1	C.m	3	0	M	23.21	0	0	0	3.5772	3	0	5.48	3	0.00486	0.56812	0.00119	0.00091	0	0.57508	0.57508
SA-729	24.95	0.3074	Bailey Island	1	C.m	7	1	M	22.47	0	0	0	3.00901	1	0	4.14		0.00546	0.55719	0.01263	0.00185	0	0.57713	0.57713
SA-1073	24.23	0.2719	Bailey Island	1	C.m	2	0	M	19.78	2	2	0	2.62592	2	0	4.65	0	0.00236	0.56453	0.01296	0.00094	0	0.58079	0.58079
SA-795	23.81	0.2654	Bailey Island	1	C.m	1	0	M	23.92	0	0	0	2.66755	2	0	4.94	0	0.02223	0.55552	0.00463	0.00094	0	0.58332	0.58332
SA-1087	23.72	0.2479	Bailey Island	1	C.m	1	0	M	19.75	0	0	0	2.58359	2	0	4.16	0	0.00559	0.59632	0.00688	0.00118	0	0.60997	0.60997
SA-1233	24.7	0.1075	Bailey Island	1	C.m	10	1	M	19.78	1	1	0	2.51617	2	0	3.7	0	0.00999	0.58752	0.01903	0.00099	0	0.61753	0.61753
SA-388	23.47	0.393	Bailey Island	1	C.m	10	1	M	28.56	0	0	0	5.75957	9	0	7.37	0	0.0183	0.63478	0.00631	0.00311	0	0.6625	0.6625
SA-1098	24.95	0.2666	Bailey Island	1	C.m	4	0	M	22.98	0	0	0	3.13598	2		5.11	0	0.004	0.67109	0.00506	0.00018	0	0.68033	0.68033
SA-749	24.43	0.3827	Bailey Island	1	C.m	1	0	M	24.71	1	0	0	3.53476	3	0	6.17	0	0.02249	0.65359	0.00249	0.00256	0	0.68113	0.68113
SA-1047	25.12	0.3431	Bailey Island	1	C.m	2	0	M	21.92	0	0	0	3.00054	2	0	5.4	0	0.00738	0.66808	0.00554	0.00141	0	0.68241	0.68241
SA-712	21.93	0.5338	Odiorne Pt.	1	C.m	2	1	M	25.44	0	0	0	4.03889	4		6.81	1	0.01938	0.64799	0.01453	0.00647	0	0.68837	0.68837
SA-885	23.52	0.2912	Odiorne Pt.	1	C.m	3	0	M	20.32	0	0	0	2.75585	2	0	4.69	0	0.01065	0.65985	0.02774	0.00171	0	0.69995	0.69995
SA-229	28	0.3007	Odiorne Pt.	1	C.m	7	0	M	20.24	1	0	0	2.78424	2	0	4.76	1	0.00901	0.65322	0.03949	0.00488	0	0.7066	0.7066
SA-365	24.17	0.2964	Bailey Island	1	C.m	6	0	M	22.63	0	0	0	3.39231	7	0	4.72	0	0.01298	0.69181	0.00699	0.00065	0	0.71243	0.71243
SA-1235	24.7	0.1247	Bailey Island	1	C.m	7	0	M	20.23	0	0	0	2.65264	2		6.59	0	0.00334	0.69112	0.03185	0.00902	0	0.73533	0.73533
SA-1013	24.95	0.3864	Bailey Island	1	C.m	3	0	M	22.55	1	0	0	2.4361	3		4.85	0	0.01697	0.74847	0.01024	-0.02827	0	0.74741	0.74741
SA-473	24.7	0.1301	Bailey Island	1	C.m	8	0	M	21.51	1	0	0	2.6544	3	0	3.07	0	0.01196	0.72559	0.00847	0.0046	0	0.75062	0.75062
SA-803	24.65	0.3517	Bailey Island	2	C.m	5	0	M	21.05	1.5	1	0	6.29056	3		5.385	0	0.0087	0.69867	0.045045	0.00352	0	0.755935	0.3779675
SA-908	32.08	0.3301	Odiorne Pt.	1	C.m	8	1	M	22.69	1	0	0	4.89831	5		9.25	0	0.01394	0.66574	0.10207	0.00189	0	0.78364	0.78364
SA-884	23.52	0.2868	Odiorne Pt.	2	C.m	1	0	M	18.02	0	0	0	3.37206	1.5	0	4.92	0	0.02651	0.72828	0.03134	0.00176	0	0.78789	0.393945
SA-728	24.95	0.5425	Bailey Island	1	C.m	8	1	M	24.63	0	0	0	3.93512	3		5.72	0	0.00788	0.76245	0.01879	0.00277	0	0.79189	0.79189
SA-1070	24.64	0.5325	Bailey Island	1	C.m	1	0	M	22.21	0	0	0	3.16668	3	0	5.5	1	0.01624	0.77242	0.01317	0.00087	0	0.8027	0.8027
SA-368	24.17	0.6443	Bailey Island	1	C.m	1	0	M	22.71	0	0	0	3.34941	3	0	4.85	0	0.02065	0.77068	0.00986	0.00179	0	0.80298	0.80298
SA-282	28.87	2.0159	Odiorne Pt.	1	C.m		0	M	20.71	0	0	0	4.19069	4		8.06	0	0.01974	0.54824	0.22273	0.02873	0	0.81944	0.81944
SA-886	23.52	0.2584	Odiorne Pt.	1	C.m	4	0	M	21.19	0	0	0	4.02015	2.5		6.77	0	0.01242	0.76481	0.05195	0.00385	0	0.83303	0.83303
SA-962	24.96	0.4151	Bailey Island	1	C.m	8	0	M	25.49	1	1	0	3.73492	4	0	5.89	0	0.01609	0.81517	0.00464	0.00224	0	0.83814	0.83814
SA-705	21.93	0.5494	Odiorne Pt.	1	C.m	6	0	M	24.51	1	0	0	3.71824	3		5.69	0	0.00731	0.82296	0.02022	0.00038	0	0.85087	0.85087
SA-1307	24.08	0.2698	Bailey Island	1	C.m	3	0	M	23.23	0	0	0	4.52801	3		5.47	0	0.01855	0.83127	0.009	0.00121	0	0.86003	0.86003
SA-598	23.8	0.569		1	C.m	4	1	M	29.37	2	2	0	4.74828	6	0	6.7	0	0.01211	0.83994	0.00586	0.00307	0	0.86098	0.86098
SA-351	24.5	0.3876	Odiorne Pt.	1	C.m	7	0	M	23.92	1	0	0	3.45056	3		5.81	0	0.00859	0.84053	0.01129	0.00092	0	0.86133	0.86133
SA-1039	21.58	0.5902	Bailey Island	1	C.m	5	0	M	23.46	0	0	0	3.3989	2		5.28	2	0.00688	0.84963	0.01146	0.00072	0	0.86869	0.86869
SA-653	24.29	0.2265	Odiorne Pt.	1	C.m	8	0	M	21.33	1	1	0	2.86087	2.5		5.26	0	0.02354	0.82301	0.03339	0.0005	0	0.88044	0.88044
SA-652	24.29	0.4834	Odiorne Pt.	2	C.m	1.5	0	M	22.945	0	0	0	3.357755	2		5.04	2	0.0073	0.85247	0.01923	0.0031	0	0.8821	0.44105
SA-661	24.4	0.3695	Odiorne Pt.	1	C.m	6	0	M	21.27	1	1	0	3.37075	2	0	4.34	0	0.0072	0.80467	0.07028	0.00128	0	0.88343	0.88343
SA-1021	25.12	0.3287	Bailey Island	1	C.m	2	0	M	21.76	0	0	0	2.61056	3	0	5.11	0	0.0064	0.8696	0.0136	0.0032	0	0.8928	0.8928
SA-432	28.45	0.5965	Odiorne Pt.	1	C.m	7	0	M	24.45	0	0	0	3.60894	2	0	5.34	0	0.00949	0.8698	0.01446	0.00052	0	0.89427	0.89427
SA-1085	25.12	0.3127	Bailey Island	1	C.m	1	0	M	22.3	1	1	0	3.37411	3		5.39	0	0.00698	0.84982	0.03824	0.00394	0	0.89898	0.89898
SA-219	25.11	0.5854	Bailey Island	1	C.m	6	1	M	30.95	1	0	0	5.6977	6		7.19	0	0.02298	0.87111	0.00969	0.00121	0	0.90499	0.90499
SA-1310	23.8	0.3867	Bailey Island	1	C.m	7	0	M	21.6	0	0	0	2.97246	3	0	6.01	1	0.06108	0.82852	0.02479	0.00227	0	0.91666	0.91666
SA-983	24.97	0.2472	Bailey Island	1	C.m	3	0	M	23.28	1	1	0	2.4856	3		5.11	0	0.0063	0.8839	0.0247	0.0032	0	0.9181	0.9181
SA-499	24.01	0.5954	Bailey Island	1	C.m	3	1	M	31.8	0	0	0	5.6141	6		8.5	1	0.00579	0.88881	0.02264	0.00557	0	0.92281	0.92281
SA-362	24.17	0.7165	Bailey Island	1	C.m	7	0	M	28.16	0	0	0	5.91811	5	0	6.63	0	0.02379	0.89468	0.00378	0.00742	0	0.92967	0.92967
SA-367	24.17	0.2764	Bailey Island	1	C.m	10	0	M	23.61	1	0	0	3.0075	3		6.81	0	0.00732	0.89896	0.02314	0.00037	0	0.92979	0.92979
SA-53	24.1	0.4946		1	C.m	2	0	M	23.28	0	0	0	3.69542	4	0	4.43	1	0.00858	0.90873	0.01329	0.00166	0	0.93226	0.93226
SA-998	24.96	0.2593	Bailey Island	1	C.m	2	0	M	22.2	0	0	0	3.41527	3	0	5.43	0	0.03131	0.8803	0.02515	0.00283	0	0.93959	0.93959
SA-929	28.15	0.5577	Odiorne Pt.	1	C.m	1	0	M	21.7	1	0	0	3.69048	3		4.98	0	0.01081	0.9143	0.01432	0.00201	0	0.94144	0.94144
SA-980	24.97	0.3051	Bailey Island	1	C.m	1	0	M	21.22	0	0	0	3.16491	2		5.5		0.05811	0.75627	0.07427	0.05453	0	0.94318	0.94318
SA-742	24.4	0.5653	Odiorne Pt.	1	C.m	1	1	M	28.25	0	0	0	4.09365	5		6.11	0	0.02778	0.91626	0.00622	0.00415	0	0.95441	0.95441
SA-715	21.93	1.1128	Odiorne Pt.	1	C.m	3	1	M	29.8	0	0	0	6.50026	6	0	6.6	0	0.00775	0.89809	0.04453	0.00916	0	0.95953	0.95953
SA-308	23.24	0.6208	Bailey Island	1	C.m	3	0	M	24.96	0	0	0	4.29875	4		6.97	0	0.01982	0.94092	0.01005	0.00052	0	0.97131	0.97131
SA-360	24.17	0.3547	Bailey Island	2	C.m	7	0	M	19.265	0	0	0	4.02977	1	0	4.35	0	0.01475	0.94302	0.02543	0.00166	0	0.98486	0.49243
SA-1011	24.95	0.4641	Bailey Island	1	C.m	1	0	M	24.78	0	0	0	3.0779	3.5		5.85	0	0.00804	1.00677	0.00838	0.0041	0	1.02729	1.02729
SA-1355	23.77	0.4879	Bailey Island	1	C.m	1	0	M	24.85	1	0	0	3.99751	4		5.69	0	0.00685	0.9962	0.02486	0.00137	0	1.02928	1.02928
SA-1038	21.58	0.7657	Bailey Island	1	C.m	8	0	M	26.76	2	2	0	3.69082	4	0	4.98	0	0.01159	1.00276	0.01486	0.00045	0	1.02966	1.02966
SA-1081	24.95	0.638	Bailey Island	1	C.m	7	0	M	27.19	0	0	0	5.15457	3	0	5.37	0	0.00909	1.00985	0.01189	0.00155	0	1.03238	1.03238
SA-8	24.27	0.9589		1	C.m	7	0	M	29.02	2	1	0	5.23797	5	0	5.24	0	0.03003	0.99978	0.02378	0.00141	0	1.055	1.055
SA-369	24.17	0.4859	Bailey Island	1	C.m	1	0	M	23.27	0	0	0	3.71006	4	0	6.21	0	0.015	0.99483	0.052	0.00597	0	1.0678	1.0678
SA-1562	24.43	0.6835	Bailey Island	1	C.m	4	0	M	30.06	1	0	0	5.75823	6	0	7.18	0	0.02424	1.02966	0.00805	0.00744	0	1.06939	1.06939
SA-485	24.57	0.2159	Bailey Island	1	C.m		0	M	18.92	0	0	0	2.6933	3		6.25	2	0.01235	1.02052	0.04445	0.0054	0	1.08272	1.08272
SA-897	23.52	0.6493	Odiorne Pt.	1	C.m	7	1	M	32.99	0	0	0	7.55251	8	0	6.7	0	0.01407	0.94928	0.11709	0.00318	0	1.08362	1.08362
SA-808	24.65	0.476	Bailey Island	1	C.m	6	0	M	23.6	1	1	0	3.00763	3.5		5.6	0	0.00887	1.01176	0.09113	0.00463	0	1.11639	1.11639
SA-558	23.81	0.7662	Bailey Island	1	C.m	12	1	M	30.05	0	0	0	6.57577	6		6.84	0	0.01775	1.08584	0.00962	0.00502	0	1.11823	1.11823
SA-757	24.93	0.6244	Odiorne Pt.	2	C.m	1.5	0	M	24.295	0	0	0	6.88246	4		5.485	1	0.01226	1.063135	0.053075	0.001	0	1.12947	0.564735
SA-1012	25.12	0.307	Bailey Island	1	C.m	3	0	M	24.12	0	0	0	4.27979	3	0	7.16	0	0.01934	1.02997	0.0772	0.0067	0	1.13321	1.13321
SA-786	24.43	0.6046	Bailey Island	1	C.m	4	0	M	23.83	0	0	0	3.87627	4		5.86	0	0.02591	1.05381	0.04388	0.00964	0	1.13324	1.13324
SA-731	24.95	0.3053	Bailey Island	1	C.m	7	0	M	24.53	0	0	0	4.42271	3		6.25		0.00803	1.10638	0.03671	0.00178	0	1.1529	1.1529
SA-762	24.93	0.425	Odiorne Pt.	2	C.m	4.7	1	M	20.77	0	0	0	3.68467	4	0	4.815	7	0.01279	1.06957	0.06193	0.00958	0	1.15387	0.576935
SA-1290	23.9	0.5035	Bailey Island	1	C.m	4	0	M	29.4	1	0	0	4.81145	6.5		6.9	0	0.00818	1.13461	0.02121	0.00521	0	1.16921	1.16921
SA-719	24.95	0.5919	Bailey Island	1	C.m	8	0	M	24	0	0	0	3.8931	3.5		6.17	0	0.01705	1.11573	0.04116	0.00059	0	1.17453	1.17453
SA-748	24.43	0.3495	Bailey Island	1	C.m	2	0	M	24.26	2	2	0	4.01527	3	0	5.3	0	0.01089	1.08819	0.07096	0.00571	0	1.17575	1.17575
SA-429	28.45	0.7029	Odiorne Pt.	1	C.m	3	0	M	24.35	0	0	0	4.0706	3		5.56	0	0.01017	1.13164	0.03224	0.00607	0	1.18012	1.18012
SA-1293	23.9	1.0861	Bailey Island	1	C.m	11	1	M	36.49	1	0	0	6.18362	8		7.4	0	0.03143	1.08707	0.03007	0.03365	0	1.18222	1.18222
SA-63	24.1	0.9385		1	C.m	4	0	M	29.72	1	1	0	5.99647	5		9.77	0	0.04204	1.12342	0.01689	0.00203	0	1.18438	1.18438
SA-781	23.12	0.3735	Bailey Island	1	C.m	7	0	M	23.76	1	1	0	4.11186	4		5.16	0	0.00807	1.1576	0.03533	0.00279	0	1.20379	1.20379
SA-782	23.12	0.4685	Bailey Island	1	C.m	1	0	M	24.87	2	0	0	4.05028	3		5.84	0	0.03221	1.1396	0.03767	0.00162	0	1.2111	1.2111
SA-1062	29.8	0.7085	Odiorne Pt.	1	C.m	3	0	M	23.96	0	0	0	4.04425	4	0	5.15	2	0.01293	1.14284	0.06076	0.00184	0	1.21837	1.21837
SA-1035	25.12	0.4516	Bailey Island	1	C.m	3	0	M	23.37	0	0	0	3.8778	3		6.95	0	0.00848	1.15875	0.04861	0.0074	0	1.22324	1.22324
SA-95	24.03	0.5576		1	C.m	8	0	M	30.04	0	0	0	6.06168	6	0	9.68	0	0.02684	1.18935	0.01536	0.00156	0	1.23311	1.23311
SA-105	22.94	0.8118	Odiorne Pt.	1	C.m	4	1	M	33.74	0	0	0	8.68098	9		7.87	1	0.01308	1.21418	0.03043	0.00314	0	1.26083	1.26083
SA-737	23.95	0.7533	Bailey Island	1	C.m	3	0	M	28.39	0	0	0	5.90507	5		9.86	0	0.0231	1.21618	0.01037	0.01262	0	1.26227	1.26227
SA-1048	21.58	0.463	Bailey Island	2	C.m	1.5	0	M	21.32	0	0	0	4.93982	1.5	0	4.2	0	0.01186	1.1708	0.0848	0.0044	0	1.27186	0.63593
SA-54	24.1	0.9752		1	C.m	6	0	M	29.76	1	1	0	5.1937	5		6.85		0.01673	1.26838	0.00429	0.00301	0	1.29241	1.29241
SA-129	24.47	0.5847	Odiorne Pt.	1	C.m	1	1	M	24.05	0	0	0	4.60126	4	0	2.41	0	0.02588	1.2367	0.03392	0.01355	0	1.31005	1.31005
SA-1317	23.8	0.7377	Bailey Island	1	C.m	2	0	M	27.31	0	0	0	5.01085	5		6.2	0	0.00953	1.27971	0.02303	0.00206	0	1.31433	1.31433
SA-988	24.96	0.5858	Bailey Island	1	C.m	4	0	M	26.2	0	0	0	4.03654	4		5.8	0	0.00971	1.28148	0.02551	0.00319	0	1.31989	1.31989
SA-43	24.03	0.4194		1	C.m	2	0	M	24.72	1	1	0	4.28089	8	0	4.85	0	0.01057	1.26064	0.0504	0.00298	0	1.32459	1.32459
SA-304	23.24	0.5605	Bailey Island	1	C.m	3	0	M	25.94	0	0	0	4.95893	4	0	4.65	1	0.01643	1.20797	0.09081	0.01303	0	1.32824	1.32824
SA-394	23.47	0.9512	Bailey Island	1	C.m	3	0	M	32.82	2	0	0	7.23904	7		7.66	1	0.06167	1.26471	0.01377	0	0	1.34015	1.34015
SA-1513	23.77	0.3228	Bailey Island	1	C.m	3	0	M	29.8	1	0	0	5.72444	5		5.43	0	0.01096	1.36019	0.00847	0.00082	0	1.38044	1.38044
SA-799	23.12	0.3908	Bailey Island	1	C.m	9	0	M	24.6	0	0	0	3.41169	3		7.5	0	0.05913	1.28613	0.03849	0	0	1.38375	1.38375
SA-722	24.28	0.5658	Bailey Island	1	C.m	6	0	M	25.34	0	0	0	4.73403	4	0	5.01	0	0.03538	1.29425	0.12124	0.00658	0	1.45745	1.45745
SA-363	23.47	0.6121	Bailey Island	1	C.m	4	0	M	26.82	0	0	0	4.83812	4		7.75		0.02704	1.39963	0.05986	0.0032	0	1.48973	1.48973
SA-1331	24.5	0.1655	Bailey Island	1	C.m		0	M	31.23	0	0	0	4.994	4		6.18	0	0.02824	1.39343	0.06827	0.00643	0	1.49637	1.49637
SA-1279	23.9	0.7007	Bailey Island	1	C.m	1	0	M	29.57	0	0	0	5.31126	5		7.55	0	0.02088	1.46514	0.01622	0.00275	0	1.50499	1.50499
SA-17	24.03	0.4987	Bailey Island	1	C.m	8	0	M	26.19	0	0	0	4.82685	4	0	5.87	0	0.0094	1.41147	0.08616	0.00176	0	1.50879	1.50879
SA-951	26.65	0.4114	Odiorne Pt.	1	C.m	1	0	M	22	0	0	0	4.55075	5	0	0.1	0	0.02534	1.43722	0.04462	0.00219	0	1.50937	1.50937
SA-1575	24.03	0.8418	Bailey Island	1	C.m	4	0	M	34.15	2	0	0	6.24292	7		2.59	0	0.01192	1.49921	0.01152	0.00106	0	1.52371	1.52371
SA-261	27.18	0.2382	Odiorne Pt.	1	C.m	6	0	M	29.97	0	0	0	6.25691	6	0	5.85	0	0.01436	1.51856	0.01802	0.00118	0	1.55212	1.55212
SA-421	28.45	0.8826	Odiorne Pt.	1	C.m	8	0	M	29.57	0	0	0	6.18225	6		6.35	0	0.01262	1.4419	0.08519	0.01593	0	1.55564	1.55564
SA-1379	23.77	0.219	Bailey Island	1	C.m	4	0	M	27.62	1	1	0	5.97245	4		9.86		0.01989	1.42301	0.10991	0.00372	0	1.55653	1.55653
SA-760	23.12	0.6417	Bailey Island	1	C.m	2	0	M	29.13	2	2	0	5.9364	5		8.72	0	0.05492	1.47459	0.02536	0.00391	0	1.55878	1.55878
SA-310	23.24	0.8668	Bailey Island	1	C.m		0	M	32.37	2	2	0	6.60052	7		7.6		0.02037	1.53372	0.00467	0.00436	0	1.56312	1.56312
SA-740	23.95	1.0047	Bailey Island	1	C.m	8	0	M	24.65	1	0	0	4.69539	6		2.41	0	0.05279	1.4985	0.02634	0.00702	0	1.58465	1.58465
SA-144	23.12	0.9053	Bailey Island	1	C.m	4	0	M	33.3	1	0	0	7.65179	7		6.6	0	0.02292	1.57358	0.02035	0.01066	0	1.62751	1.62751
SA-575	25.11	1.3137	Bailey Island	1	C.m	8	1	M	39.01	0	0	0	11.1865	12	0	6.14	0	0.06713	1.50879	0.06747	0.00567	0	1.64906	1.64906
SA-736	24.95	0.1976	Bailey Island	1	C.m		0	M	21.1	5	3	0	4.5147	8	0	7.31	0	0.02905	1.44123	0.17025	0.02151	0	1.66204	1.66204
SA-331	23.31	0.5759	Odiorne Pt.	1	C.m	7	0	M	22.4	0	0	0	4.4851	5		1.67	0	0.0129	1.54104	0.10473	0.01124	0	1.66991	1.66991
SA-1091	24.3	0.7404	Bailey Island	1	C.m	4	0	M	23.13	0	0	0	4.93063	5		1.95	1	0.01123	1.5623	0.07834	0.02174	0	1.67361	1.67361
SA-703	21.93	0.6528	Odiorne Pt.	1	C.m	7	0	M	26.51	0	0	0	5.02485	5	0	5.82	1	0.03053	1.4907	0.16527	0.00097	0	1.68747	1.68747
SA-1397	24	0.9157	Bailey Island	1	C.m	6	1	M	36.4	0	0	0	7.09335	8		10.4		0.05147	1.65831	0.01224	0.0091	0	1.73112	1.73112
SA-916	29.46	1.131	Odiorne Pt.	1	C.m	1	0	M	30.31	0	0	0	6.8752	6	0	5.94	0	0.01688	1.67718	0.04692	0.00254	0	1.74352	1.74352
SA-752	24.93	0.6495	Odiorne Pt.	1	C.m	7	0	M	28.64	4	4	0	5.08326	5	0	6.65	0	0.01924	1.58253	0.15303	0.00693	0	1.76173	1.76173
SA-768	23.95	0.6906	Bailey Island	1	C.m	7	0	M	31.14	6	4	0	6.14055	10	0	6.25	0	0.02564	1.60849	0.12187	0.0062	0	1.7622	1.7622
SA-681	23.95	0.7871	Odiorne Pt.	1	C.m	4	0	M	27.01	0	0	0	5.63981	5		6.21	0	0.01224	1.66973	0.08849	0.00274	0	1.7732	1.7732
SA-148	24.93	1.3404	Odiorne Pt.	1	C.m	2	0	M	36.45	0	0	0	9.97494	10		9.1	5	0.02939	1.712	0.031539	0.00337	0	1.776299	1.776299
SA-761	23.12	0.5613	Bailey Island	1	C.m	7	0	M	27.53	0	0	0	5.9664	5		8.21		0.0647	1.64359	0.06892	0.006	0	1.78321	1.78321
SA-1282	23.9	0.5414	Bailey Island	1	C.m	5	0	M	29.92	0	0	0	7.09798	10		6.68		0.01537	1.75568	0.02741	0.00135	0	1.79981	1.79981
SA-1040	21.58	0.4459	Bailey Island	1	C.m	3	0	M	28.94	0	0	0	6.05781	5	0	3.81	0	0.06972	1.72254	0.03951	0.00692	0	1.83869	1.83869
SA-1281	23.9	0.8457	Bailey Island	1	C.m	5	0	M	33.1	0	0	0	7.42757	7		7.7	0	0.02005	1.77468	0.04794	0.00298	0	1.84565	1.84565
SA-487	24.01	0.5591	Bailey Island	1	C.m	3	0	M	27.36	0	0	0	6.69503	6	0	8.21	0	0.05428	1.69994	0.09157	0.011604	0	1.857394	1.857394
SA-516	32.08	0.821	Odiorne Pt.	1	C.m	2	0	M	26.74	1	1	0	4.70271	4	0	5.99	0	0.01382	1.2988	0.57101	0.00443	0	1.88806	1.88806
SA-920	28.15	0.9605	Odiorne Pt.	1	C.m	1	1	M	32.72	1	1	0	12.36855	12	0	12.45	0	0.04111	1.75997	0.08535	0.00958	0	1.89601	1.89601
SA-1288	23.9	0.6071	Bailey Island	1	C.m	3	0	M	30.8	0	0	0	6.0871	7		7.36	0	0.0144	1.87354	0.02012	0.01453	0	1.92259	1.92259
SA-1294	23.9	0.683	Bailey Island	1	C.m	3	0	M	35.77	0	0	0	10.31428	9		8.12	0	0.024	1.8877	0.01341	0.00271	0	1.92782	1.92782
SA-1573	24.03	0.5145	Bailey Island	1	C.m	9	0	M	29.44	1	1	0	5.8422	11	0	5	0	0.01565	1.73916	0.16642	0.00737	0	1.9286	1.9286
SA-355	24.53	0.7626	Odiorne Pt.	1	C.m	1	0	M	29.02	3	3	0	6.31586	5	0	6.59	0	0.01625	1.79807	0.10822	0.01049	0	1.93303	1.93303
SA-341	24.55	0.559	Odiorne Pt.	1	C.m	2	0	M	28.8	0	0	0	6.11283	6		5.91	2	0.02232	1.74969	0.14487	0.0188	0	1.93568	1.93568
SA-412	26.6	0.3957	Odiorne Pt.	1	C.m	8	0	M	29.65	0	0	0	6.35146	5		7.81	2	0.02078	1.82035	0.11558	0.0045	0	1.96121	1.96121
SA-1346	24	0.6399	Bailey Island	1	C.m	2	0	M	29.54	0	0	0	6.5478	5		6.15	0	0.02883	1.90014	0.03205	0.00176	0	1.96278	1.96278
SA-1291	23.9	1.1237	Bailey Island	1	C.m	3	0	M	33.6	0	0	0	8.3293	4		11.45	0	0.11116	1.79941	0.03771	0.01473	0	1.96301	1.96301
SA-710	21.93	0.7772	Odiorne Pt.	1	C.m	2	0	M	29	0	0	0	6.10893	5.5		7.53	0	0.0151	1.76984	0.14381	0.04149	0	1.97024	1.97024
SA-842	29.46	1.3148	Odiorne Pt.	1	C.m	4	0	M	33.76	1	0	0	8.46766	3		8.23	0	0.02523	1.88684	0.10224	0.00054	0	2.01485	2.01485
SA-872	29.46	0.9262	Odiorne Pt.	1	C.m	5	0	M	31.5	1	0	0	6.61636	12		9.3	1	0.05478	1.96154	0.06687	0.00146	0	2.08465	2.08465
SA-537	30.69	0.5378	Odiorne Pt.	1	C.m	2	0	M	29.63	0	0	0	5.5258	5	0	7.62	0	0.01713	2.0059	0.09843	0.01676	0	2.13822	2.13822
SA-756	24.93	0.6071	Odiorne Pt.	1	C.m	4	0	M	32.58	2	2	0	7.14077	5.5		7.3	0	0.02067	1.96405	0.15965	0.0321	0	2.17647	2.17647
SA-1296	23.9	0.4643	Bailey Island	1	C.m	4	0	M	31.24	0	0	0	6.62516	12	0	6.95	0	0.01641	2.1265	0.04223	0.00321	0	2.18835	2.18835
SA-855	25.92	0.8983	Odiorne Pt.	1	C.m	8	0	M	32.26	2	2	0	7.28649	7		7.79	0	0.02653	2.1282	0.03292	0.00267	0	2.19032	2.19032
SA-303	23.24	1.3142	Bailey Island	1	C.m	3	0	M	36.32	0	0	0	10.98555	9		9.57		0.05199	2.15873	0.0184	0.00421	0	2.23333	2.23333
SA-658	23.95	0.8609	Odiorne Pt.	1	C.m	3	0	M	30.32	0	0	0	7.52993	6.5		6.98	0	0.01971	2.04291	0.14283	0.03911	0	2.24456	2.24456
SA-1283	23.9	0.7385	Bailey Island	1	C.m	4	0	M	29.89	0	0	0	6.24368	5	0	5.74	0	0.02	1.9755	0.2539	0.004	0	2.2534	2.2534
SA-343	24.1	1.3162	Odiorne Pt.	1	C.m	5	0	M	34.88	0	0	0	8.7619	7		9.6	1	0.07285	2.14388	0.03587	0.001	0	2.2536	2.2536
SA-39	24.02	0.8718		1	C.m	7??	0	M	32.4	1	0	0	7.14257	7		7.1	0	0.01782	2.21433	0.0506	0.00199	0	2.28474	2.28474
SA-1574	24.03	0.857	Bailey Island	1	C.m	4	0	M	33.36	2	2	0	8.79569	8		7.59	0	0.01942	2.36265	0.09534	0.0114	0	2.48881	2.48881
SA-746	23.18	0.7241	Bailey Island	1	C.m	4	0	M	30.89	0	0	0	7.42656	11	0	6	0	0.02182	2.33944	0.12658	0.01252	0	2.50036	2.50036
SA-725	24.28	0.2759	Bailey Island	1	C.m	6	0	M	30.71	0	0	0	7.59434	7	0	7.02	0	0.02697	2.28975	0.19212	0.00957	0	2.51841	2.51841
SA-1393	24	0.6996	Bailey Island	1	C.m	5	0	M	30.24	0	0	0	6.67668	6		6.08		0.0536	2.31681	0.13129	0.01993	0	2.52163	2.52163
SA-1364	24.5	0.3497	Bailey Island	1	C.m	?	0	M	37.57	0	0	0	7.89526	8		7.8	0	0.02094	2.46802	0.03898	0.00238	0	2.53032	2.53032
SA-377	23.47	1.3902	Bailey Island	1	C.m	2	0	M	40.46	7	4	0	10.69668	10	0	9.96	0	0.13619	2.4878	0.01668	0.00136	0	2.64203	2.64203
SA-131	26.6	1.0728	Odiorne Pt.	1	C.m	4	0	M	34.34	1	0	0	9.97601	8		7.86	0	0.0452	2.53186	0.04851	0.04228	0	2.66785	2.66785
SA-101	21.93	2.6086	Odiorne Pt.	1	C.m	4	1	M	49.1	0	0	0	18.81832	21		10.9		0.0273	2.5517	0.13564	0.0108	0	2.72544	2.72544
SA-30	24.27	0.849		1	C.m	5	0	M	33.19	0	0	0	8.90962	8		7.85	1	0.01948	2.67887	0.1438	0.00243	0	2.84458	2.84458
SA-1365	24.5	0.3819	Bailey Island	1	C.m		0	M	40.58	2	2	0	10.0128	8	0	5.72	0	0.0313	2.78676	0.07631	0.00068	0	2.89505	2.89505
SA-154	24.47	0.9662	Odiorne Pt.	1	C.m	2	0	M	31.66	0	0	0	9.05848	6		7.33	0	0.02756	2.72081	0.14574	0.00894	0	2.90305	2.90305
SA-104	22.94	0.7358	Odiorne Pt.	1	C.m	7	0	M	33.65	0	0	0	8.78516	9		7.86	5	0.02061	2.7723	0.15636	0.00144	0	2.95071	2.95071
SA-330	24.57	0.9024	Odiorne Pt.	1	C.m	8	0	M	42.75	6	2	0	13.25397	12	0	6.94	3	0.051	2.96269	0.03442	0.00071	0	3.04882	3.04882
SA-1090	24.3	1.0667	Bailey Island	1	C.m	7	0	M	33.82	0	0	0	10.43573	9		7.28	0	0.0215	2.91781	0.17863	0.00605	0	3.12399	3.12399
SA-939	26.73	1.1489	Odiorne Pt.	1	C.m	8	0	M	36.11	0	0	0	8.967	9	0	8.15		0.03348	2.91244	0.13827	0.04007	0	3.12426	3.12426
SA-549	23.95	1.404	Bailey Island	1	C.m	5	0	M	36.95	2	2	0	11.00753	5		8.89	0	0.15852	2.98142	0.04326	0.04496	0	3.22816	3.22816
SA-577	24.77	1.1638	Bailey Island	1	C.m	2	0	M	45.63	5	4	0	16.79622	17		10.43	1	0.02369	3.35651	0.05213	0.04865	0	3.48098	3.48098
SA-325	24.1	1.3131	Odiorne Pt.	1	C.m	4	0	M	35.96	0	0	0	10.2572	9		7.91	1	0.14299	3.20037	0.13086	0.01625	0	3.49047	3.49047
SA-302	24.5	1.4307	Odiorne Pt.	1	C.m	4	0	M	35.6	0	0	0	9.66555	10		7.93	1	0.1289	3.24395	0.14664	0.00973	0	3.52922	3.52922
SA-1394	24	1.2206	Bailey Island	1	C.m	1	0	M	36.57	0	0	0	9.23025	10		6.65	0	0.03865	3.47752	0.09387	0.00833	0	3.61837	3.61837
SA-501	29.58	0.9156	Odiorne Pt.	1	C.m	8	0	M	37.22	0	0	0	10.89832	10		8.45	0	0.02052	3.58756	0.03691	0.0071	0	3.65209	3.65209
SA-870	29.46	1.8194	Odiorne Pt.	1	C.m	4	0	M	39.68	0	0	0	12.93415	12		10.42	0	0.0539	3.63144	0.12634	0.00554	0	3.81722	3.81722
SA-860	25.92	1.2275	Odiorne Pt.	1	C.m	8	0	M	36.14	5	5	0	14.04485	13		3.96	0	0.02563	3.17309	0.01283	0.01332	0.63239	3.85726	3.85726
SA-305	23.24	1.0898	Bailey Island	1	C.m	9	0	M	36.73	0	0	0	11.2704	11		8.35	0	0.0301	3.68744	0.24636	0.058	0	4.0219	4.0219
SA-560	23.18	1.3669	Bailey Island	1	C.m	5	0	M	38.3	0	0	0	11.31505	11		11.5		0.14335	3.94294	0.08933	0.00934	0	4.18496	4.18496
SA-868	25.92	1.527	Odiorne Pt.	1	C.m	7	0	M	42.53	3	0	0	16.00519	14		9.47	5	0.02918	4.11457	0.22609	0.00476	0	4.3746	4.3746
SA-809	24.65	0.3293	Bailey Island	1	C.m	6	0	M	37.99	0	0	0	13.16091	14	0	7.64	0	0.03704	4.20802	0.11778	0.01772	0	4.38056	4.38056
SA-802	24.65	0.1081	Bailey Island	5	C.m		0	M	12.92	1.4	1	0	3.36179	2		3.016	0	0.72878	2.37302	0.75237	0.70879	0	4.56296	0.912592
SA-511	24.03	1.6764		1	C.m	8	0	M	37.55	1	1	0	13.55339	12	0	8.41	0	0.05598	4.29931	0.20101	0.02052	0	4.57682	4.57682
SA-532	23.95	1.5529	Bailey Island	1	C.m	7	0	M	41.56	0	0	0	13.35118	8		9.95	0	0.1412	4.67846	0.07605	0.04489	0	4.9406	4.9406
SA-922	28.15	1.7737	Odiorne Pt.	1	C.m	1	1	M	36.22	1	1	0	14.19275	14		4.32	0	0.05658	4.89424	0.11649	0.0097	0	5.07701	5.07701
SA-1398	24	1.6486	Bailey Island	1	C.m	8	0	M	41.88	0	0	0	12.93055	14		8.55	2	0.07084	5.04482	0.14809	0.02147	0	5.28522	5.28522
SA-274	24.7	2.4814	Odiorne Pt.	1	C.m	7	0	M	39.78	0	0	0	16.19607	12	0	8.17	1	0.11804	4.92128	0.25259	0.04557	0	5.33748	5.33748
SA-507	29.58	0.9021	Odiorne Pt.	1	C.m	7	0	M	40.38	0	0	0	15.37566	6	0	9.05	0	0.04139	4.99767	0.37689	0.13836	0	5.55431	5.55431
SA-1396	24	1.6966	Bailey Island	1	C.m	8	0	M	42.59	0	0	0	21.0352	9		14.55	0	0.05999	5.51843	0.13865	0.0067	0	5.72377	5.72377
SA-541	24.28	0.6449	Bailey Island	1	C.m	7	0	M	41.11	0	0	0	14.5327	14		8.58	0	0.02976	5.46767	0.23622	0.04229	0	5.77594	5.77594
SA-141	23.81	1.537	Bailey Island	1	C.m	7	0	M	42.22	3	3	0	17.24115	13		14.17		0.13248	5.37853	0.29363	0.01531	0	5.81995	5.81995
SA-545	24.28	1.9427	Bailey Island	1	C.m	9	0	M	43.84	0	0	0	16.66064	16	0	12.52	0	0.28316	5.64073	0.09417	0.01113	0	6.02919	6.02919
SA-553	23.18	1.8636	Bailey Island	1	C.m	5	0	M	44.2	0	0	0	18.26511	22		13.3	0	0.17495	5.65158	0.19623	0.02357	0	6.04633	6.04633
SA-130	24.4	0.2643	Odiorne Pt.	1	C.m	7	0	M	42.14	0	0	0	18.49727	16		7.91	0	0.04188	5.91368	0.13661	0.07759	0	6.16976	6.16976
SA-145	24.93	1.4763	Odiorne Pt.	1	C.m	7	0	M	44.6	1	1	0	17.4281	28		10.23		0.06223	5.83586	0.21095	0.12698	0	6.23602	6.23602
SA-1535	24.43	1.8919	Bailey Island	1	C.m	8	0	M	46.86	1	1	0	20.88743	16	0	6.88		0.08176	6.11005	0.04476	0.01576	0	6.25233	6.25233
SA-509	29.58	1.9655	Odiorne Pt.	1	C.m	5	0	M	47.27	0	0	0	22.56723	20		10.96	0	0.05852	6.45156	0.02106	0.00235	0	6.53349	6.53349
SA-1590	24.07	2.0004		1	C.m	7	0	M	42.9	1	1	0	14.46418	8	0	9.5	0	0.0954	5.96133	0.40922	0.10065	0	6.5666	6.5666
SA-1299	24	1.7581	Bailey Island	1	C.m	7	0	M	42.37	0	0	0	19.9707	19	0	9.79	0	0.11153	6.49309	0.10004	0.03817	0	6.74283	6.74283
SA-844	29.46	1.8115	Odiorne Pt.	1	C.m	3	0	M	46.75	3	2	0	20.51805	20		9.83		0.03626	6.60042	0.04957	0.10347	0	6.78972	6.78972
SA-119	24.47	2.1103	Odiorne Pt.	1	C.m	7	0	M	46.21	3	3	0	19.48801	10	0	7.67	2	0.08429	6.60174	0.19669	0.06021	0	6.94293	6.94293
